# Supplementary material for: Hairy cell leukemia: a specific 17-gene expression signature points to new targets for therapy
Source: J Cancer Res Clin Oncol. 2022 Apr 27;148(8):2013–22. doi: 10.1007/s00432-022-04010-4 (PMC9293816; doi:10.1007/s00432-022-04010-4)
Supplement: Supplementary file 2 — Supplementary file2 Table S1: Patient and samples characteristics. Origin of samples (M = Mulhouse; C = Caen; G = Geneva); Diagnosis (cHCL = classical hairy cell leukemia; vHCL = variant hairy cell leukemia; nMNC = normal mononuclear cells; nB cells = normal, purified B lymphocytes); material (PB = peripheral blood; BM = bone marrow). NA = not applicable; nd = not determined. (XLSX 11 kb) [file 432_2022_4010_MOESM2_ESM.xlsx]

## Sheet: Feuil1
Table SI : Samples caracteristics
Samples	Origin	Diagnosis	type	%HCL	% CD19+	Mutations	Age at diagnosis (years)	Sex (F/M)	HCL score	Diagnosis/Folow-up sample	Nanostring	WesternBlot
Sample 01	M	cHCL	PB	nd	0.47	nd	63	M	4	D	X
Sample 02	M	cHCL	PB	nd	0.36	nd	57	M	4	D	X
Sample 03	M	cHCL	PB	nd	0.38	BRAFV600E	69	M	4	F	X
Sample 15	C	cHCL	PB	0.3	NA	BRAFV600E	54	M	4	D	X
Sample 16	C	cHCL	PB	0.96	NA	BRAFV600E	42	M	4	D	X	X
Sample 19	C	vHCL	PB	0.66	NA	MAP2K1Q56P +CREBBPSplicing variant	82	M	3	F	X
Sample 20	C	cHCL	PB	0.82	NA	BRAFV600E	46	M	4	D	X	X
Sample 21	C	cHCL	PB	0.53	NA	BRAFV600E +CREBBP134-137Del+ARID1BQ1262P	68	F	4	D	X	X
Sample 22	C	vHCL	PB	0.78	NA	MAP2K1K57N +ARID1AS634X	78	M	4	F	X
Sample 25	C	cHCL	PB	0.61	NA	BRAFV600E	45	M	≥3*	D	X	X
Sample 26	C	cHCL	PB	0.6	NA	BRAFV600E +CDKN1Bsplicing variant	58	M	4	D	X	X
Sample 29	C	cHCL	PB	0.51	NA	BRAFV600E	69	M	3	D	X
Sample 30	C	cHCL	PB	0.76	NA	nd	52	M	nd, CD103+	D	X
*CD123 not performed
Additional samples
Sample 101		cHCL	PB	0.79	NA	BRAFV600E	78	F	3	F		X
Sample 102		vHCL	PB	0.88	NA	MAP2K1I103N + KDM6Asplicing variant	64	M	2	F		X
