# Supplementary material for: Hairy cell leukemia: a specific 17-gene expression signature points to new targets for therapy
Source: J Cancer Res Clin Oncol. 2022 Apr 27;148(8):2013–22. doi: 10.1007/s00432-022-04010-4 (PMC9293816; doi:10.1007/s00432-022-04010-4)
Supplement: Supplementary file 3 — Supplementary file3 Table S2: Gene expression values pre-normalization (GEO Access GSE66425). The table shows gene expression values (numbers of mRNA molecules) for HCL, nMNC, and nB cell samples. Values for 290 genes and 9 housekeeping genes are depicted. (XLSX 58 kb) [file 432_2022_4010_MOESM3_ESM.xlsx]

## Sheet: Feuil1
Table S2: Gene expression values pre-normalization
Code.Class	HGNC name	Commom name	Accession	Sample_75_nMNC	Sample_62_nMNC	Sample_66_nMNC	Sample_79_nMNC	Sample_80_nMNC	Sample_77_nMNC	Sample_78_nMNC	Sample_74_nMNC	Sample_63_nBcells	Sample_64_nBcells	Sample_65_nBcells	Sample_01_cHCL	Sample_02_cHCL	Sample_03_cHCL	Sample_15_cHCL	Sample_16_cHCL	Sample_20_cHCL	Sample_21_cHCL	Sample_25_cHCL	Sample_26_cHCL	Sample_29_cHCL	Sample_30_cHCL	Sample_19_vHCL	Sample_22_vHCL
				nMNC	nMNC	nMNC	nMNC	nMNC	nMNC	nMNC	nMNC	nB cells	nB cells	nB cells	cHCL	cHCL	cHCL	cHCL	cHCL	cHCL	cHCL	cHCL	cHCL	cHCL	cHCL	vHCL	vHCL
Endogenous	CXCR5	CXCR5	NM_001716.3	7	25	36	49	44	61	44	10	1862	751	496	42	44	27	68	29	11	47	27	24	130	27	13	16
Endogenous	MLL	MLL	NM_005933.2	81	269	375	310	244	411	309	86	755	380	539	668	711	711	692	881	272	465	176	420	354	627	724	1231
Endogenous	TTN	TTN	NM_133432.1	12	45	59	40	29	70	50	14	251	177	171	1172	689	870	838	2284	1047	431	202	1179	502	857	2310	1804
Endogenous	TNFSF13B	BAFF/ CD257	NM_006573.4	351	772	1416	335	255	393	397	134	50	54	58	85	65	40	36	79	24	78	22	50	55	116	128	99
Endogenous	TUBA1A	TUBA1A	NM_006009.2	2982	11442	14387	1311	672	1644	1469	1315	3396	1535	4546	6924	2646	5930	7222	6120	1166	4230	2216	2510	977	3660	3625	9958
Endogenous	TFEB	TFEB	NM_007162.2	94	211	282	70	78	108	115	35	262	182	267	828	540	638	233	903	406	462	141	387	141	710	998	1055
Endogenous	ROR1	ROR1	NM_005012.2	0	8	12	7	0	11	13	0	38	25	31	193	109	170	80	344	49	15	66	46	27	134	104	104
Endogenous	BIK	BIK	NM_001197.3	9	21	49	14	10	13	24	5	32	31	47	12	22	11	16	8	10	17	3	18	14	12	25	19
Endogenous	TGFBR3	TGFBR3	NM_003243.3	60	227	378	279	66	245	223	34	58	39	54	456	368	851	177	82	20	76	66	85	78	259	29	64
Endogenous	YY1	YY1	NM_003403.3	248	819	1024	447	250	496	516	127	1054	646	1197	1475	1074	1502	1108	1624	452	840	496	646	415	1055	1289	1595
Endogenous	LGALS3BP	LGALS3BP	NM_005567.3	34	110	164	74	51	77	65	31	67	50	66	90	86	71	77	58	27	41	47	55	71	84	36	58
Endogenous	CSNK1E	CSNK1E	NM_152221.2	84	338	379	380	305	585	435	48	667	384	1182	1918	1007	1985	2098	1749	1007	640	428	1313	530	1032	1101	1722
Endogenous	ACY3	ACY3	NM_080658.1	1	12	21	4	5	14	8	1	35	29	42	55	49	98	45	105	17	15	13	31	7	57	36	40
Endogenous	CD69	CD69	NM_001781.1	200	541	779	1351	560	1561	1318	91	19711	7301	10882	771	385	609	2691	131	33	321	170	227	371	266	116	332
Endogenous	FZD3	FZD3	NM_017412.2	5	21	43	18	28	30	41	6	146	91	151	112	45	98	141	33	13	30	33	38	46	50	62	74
Endogenous	CIITA	CIITA	NM_000246.3	66	117	155	51	35	84	51	52	1213	653	655	1565	1668	917	764	2102	1699	1299	191	2103	1086	1477	2001	2647
Endogenous	RAPGEF3	RAPGEF3	NM_006105.5	0	8	6	2	4	7	2	0	38	23	47	24	17	24	13	16	12	10	9	17	2	8	12	16
Endogenous	MYBL1	MYBL1	NM_001080416.2	70	160	258	209	74	229	190	43	37	19	43	311	486	613	225	125	20	73	76	104	84	319	60	72
Endogenous	EBI3	EBI3	NM_005755.2	0	10	11	4	9	7	7	1	14	9	27	24	43	30	31	16	59	88	6	27	64	15	337	240
Endogenous	SEPTIN	SEPT TEN	NM_144710.2	3	14	21	7	11	11	15	6	16	19	30	228	22	193	12	137	65	26	70	36	12	58	58	77
Endogenous	LAMP1	LAMP1	NM_005561.3	750	2097	2759	1221	710	1411	1435	340	1408	711	1096	3993	2704	4627	3083	4142	1050	1657	700	1579	808	2915	2567	3485
Endogenous	MYBL2	MYBL2	NM_002466.2	3	13	42	7	8	19	15	11	175	188	57	74	56	66	33	60	12	92	20	24	39	78	17	174
Endogenous	DPP4	CD26	NM_001935.3	11	34	81	21	15	26	28	9	16	10	15	180	109	93	138	132	61	58	67	73	21	58	26	66
Endogenous	IGFBP4	IGFBP4	NM_001552.2	3	11	26	23	20	18	25	3	86	43	52	20	20	18	6	14	2	10	5	5	14	15	25	15
Endogenous	EIF3B	EIF3B	NM_001037283.1	54	138	225	76	55	135	83	48	427	260	342	364	350	479	320	469	147	220	170	236	231	295	485	555
Endogenous	SOX11	SOX11	NM_003108.3	0	3	7	6	4	3	5	0	54	19	42	11	10	7	7	5	7	12	5	6	5	9	11	25
Endogenous	MCPH1	MCPH1	NM_024596.2	49	162	201	177	81	196	165	27	815	508	820	564	420	551	652	583	188	249	166	243	223	423	695	653
Endogenous	CD27	TNFRSF7	NM_001242.4	37	188	446	252	53	179	170	51	203	172	145	361	730	954	279	246	100	1655	240	313	726	493	386	958
Endogenous	DNAJB1	HSPF1	NM_006145.1	77	349	610	588	164	1131	648	23	209	77	135	253	257	463	331	275	78	112	64	124	83	263	291	416
Endogenous	TERT	TERT	NM_198253.1	0	11	6	8	5	3	7	3	27	25	38	14	6	11	17	13	5	7	5	7	8	11	21	16
Endogenous	ADAM29	ADAM29	NM_014269.4	1	10	14	11	4	11	12	1	50	28	61	24	11	13	8	20	11	9	6	7	4	10	10	20
Endogenous	TNFAIP3	TNFAIP3	NM_006290.2	979	2328	2277	4479	5172	8070	11330	179	2677	702	1860	1579	959	2578	6082	339	135	393	353	349	492	297	649	1434
Endogenous	BLK	BLK	NM_001715.2	17	62	114	53	81	86	75	19	2524	1286	1789	1368	994	883	507	1348	676	972	409	1042	1501	1290	3644	2659
Endogenous	LCP1	LCP1	NM_002298.4	4490	12873	17113	8201	4299	7747	10728	1871	2568	1756	1452	10513	7573	14313	5783	12065	2313	5869	2895	4804	2256	7322	6585	10191
Endogenous	TNFRSF17	BCMA/CD269	NM_001192.2	3	22	38	9	5	13	4	2	117	87	80	38	57	32	21	18	13	86	12	17	79	55	13	23
Endogenous	ABCA6	ABCA6	NM_080284.2	2	13	11	5	3	7	5	1	25	17	31	16	14	6	11	14	15	11	5	10	5	7	64	25
Endogenous	IL6	IL6	NM_000600.1	3	9	15	9	6	10	13	1	213	81	230	23	10	18	25	23	7	8	8	13	50	9	21	22
Endogenous	CENPF	CENPF	NM_016343.3	3	14	24	6	6	10	12	2	36	23	40	37	43	31	26	44	12	27	15	17	6	37	29	133
Endogenous	CD274	PD-L1	NM_014143.2	9	25	36	94	53	65	107	1	19	11	12	26	25	34	23	17	8	20	9	13	24	15	39	51
Endogenous	EPHB6	EPHB6	NM_004445.2	21	48	49	27	6	28	22	8	91	74	94	192	135	167	141	298	118	64	68	124	125	129	124	120
Endogenous	BANK1	BANK1	NM_001083907.1	75	212	390	192	86	214	190	110	9200	5539	5408	18150	11320	11629	8928	30275	8481	8795	4930	12619	4544	13184	14446	14381
Endogenous	RNGTT	RNGTT	NM_003800.3	57	163	205	81	31	133	121	25	385	175	239	488	403	461	451	634	300	271	128	335	284	439	452	434
Endogenous	PAX5	PAX5	NM_016734.1	12	45	91	39	33	41	43	14	2455	1173	1437	1607	1162	1038	1497	1967	715	900	353	755	807	1061	1765	1969
Endogenous	SELL	CD62L / L-selectin	NM_000655.4	1957	4649	6820	1161	444	990	1504	708	2372	1950	474	6628	2247	5272	1068	6726	473	469	3966	1474	642	858	604	729
Endogenous	KLF11	TIEG2	NM_001177716.1	51	249	331	100	43	164	130	21	390	192	392	119	121	291	150	75	14	129	26	62	74	53	123	433
Endogenous	CUL4A	CUL4A	NM_003589.2	125	270	452	203	112	283	228	85	515	327	274	1352	1125	1197	474	1568	508	714	336	809	435	1070	1027	1782
Endogenous	IL4R	CD124	NM_000418.2	246	1079	1249	668	423	666	937	135	4330	2364	3239	424	619	501	600	688	166	384	137	471	211	370	497	742
Endogenous	RAN	RAN	NM_006325.3	221	858	1417	961	319	778	717	152	1687	1121	2440	5070	2719	4292	2645	5477	1235	2168	1223	1670	1190	3130	3806	3568
Endogenous	GNRH1	GNRH1	NM_000825.3	29	62	81	33	49	73	86	16	85	53	105	70	88	91	74	97	72	52	25	63	66	72	97	110
Endogenous	S100A8	S100A8	NM_002964.3	16228	38733	47324	5811	3599	6234	10688	5949	101	125	56	114	494	185	82	104	108	2228	52	134	1115	1180	842	939
Housekeeping	G6PD	G6PD	NM_000402.2	348	933	1044	184	79	186	231	148	224	118	111	520	445	688	299	633	192	388	115	384	279	452	447	622
Endogenous	CHIT1	CHIT1	NM_003465.2	7	25	51	16	10	20	19	2	57	31	59	80	40	47	30	81	37	21	19	55	12	61	65	77
Endogenous	PON2	PON2	NM_000305.2	14	64	81	47	15	60	38	13	119	48	82	170	71	121	113	46	29	48	34	48	58	64	38	67
Endogenous	FMOD	FMOD	NM_002023.3	0	12	16	10	10	6	15	2	42	26	37	29	15	25	10	19	5	20	13	8	9	15	20	19
Endogenous	CD79B	CD79B	NM_021602.2	8	34	42	33	15	23	28	11	508	502	171	1220	995	585	436	1344	542	788	381	628	730	709	1100	1775
Endogenous	ALOX5	ALOX5	NM_000698.2	1677	3889	4379	940	1149	1848	1883	663	3851	2116	2093	1837	1053	893	1221	2500	513	1496	473	563	1793	1515	191	411
Endogenous	PKIG	PKIG	NM_007066.3	3	25	23	26	13	19	23	6	340	204	197	842	601	736	399	1081	413	599	223	486	220	400	914	374
Housekeeping	RPS23	RPS23	NM_001025.4	53	206	304	230	112	193	168	43	536	446	488	448	434	391	920	390	185	276	174	322	238	437	865	1024
Endogenous	CD74	CD74	NM_001025159.1	3823	12446	19603	9274	5924	9854	9271	2482	50109	25680	38011	146564	83598	129999	92724	158902	44661	88461	16940	43107	17815	102003	186206	149955
Endogenous	KLF1	KLF1	NM_006563.3	4	9	17	21	6	19	12	1	54	28	41	83	39	84	48	77	34	48	28	21	12	49	64	74
Endogenous	MEF2C	MEF2C	NM_002397.3	92	265	434	126	163	189	185	57	2622	1863	1348	8661	3944	6406	2161	11759	2338	3073	2894	2945	439	4834	4794	6438
Housekeeping	B2M	B2M	NM_004048.2	54461	153156	231421	142722	63853	101972	150247	21768	58897	37938	52886	232823	138995	212993	129881	195370	61550	109974	55155	83046	70535	155726	145521	126713
Endogenous	BIRC2	BIRC2	NM_001166.3	180	518	777	447	481	708	729	102	1848	808	747	1056	767	1015	1282	1207	383	534	278	564	343	833	992	1617
Endogenous	ATXN1	ATXN1	NM_000332.2	62	141	191	110	72	134	125	29	53	34	53	185	167	171	128	185	81	98	41	69	42	124	184	132
Endogenous	GCSAM	HGAL	NM_001190259.1	8	36	73	52	12	33	45	4	106	64	54	82	100	71	75	47	22	56	31	54	50	81	39	52
Endogenous	CD44	CD44	NM_001001392.1	851	2984	3972	2311	1613	2493	2394	459	2102	1101	2128	7594	4004	6624	7228	7493	2206	3108	1136	3156	2042	4093	3593	4042
Endogenous	SORL1	LR11	NM_003105.4	1777	4194	5308	998	1050	1630	1704	710	542	305	317	1931	2978	2907	2080	3012	753	1294	777	1546	436	2870	1597	1915
Endogenous	ASPM	ASPM	NM_018136.4	3	19	24	17	5	17	15	4	61	28	49	62	40	41	25	83	21	25	9	21	12	67	43	189
Endogenous	CRYM	CRYM	NM_001888.2	2	10	19	15	9	18	21	3	107	59	41	27	27	24	24	24	14	45	14	9	44	19	80	89
Endogenous	TRAF4	TRAF4	NM_004295.2	15	83	90	140	117	240	182	10	1875	512	1159	364	223	394	347	323	101	134	79	194	239	207	210	444
Endogenous	PWWP3A	MUM1	NM_032853.2	12	41	65	20	22	25	43	8	131	91	73	240	141	194	114	308	103	112	94	137	48	181	155	187
Endogenous	FAS	CD95	NM_152876.1	215	547	718	798	295	795	1181	61	241	109	231	540	332	356	371	608	156	148	128	228	171	341	153	166
Endogenous	ID2	ID2	NM_002166.4	254	1337	2118	823	427	1084	1002	145	129	46	86	400	915	1409	300	171	50	317	102	298	239	543	136	273
Endogenous	SIGLEC1	CD169	NM_023068.3	24	30	130	17	9	25	21	6	89	35	65	37	20	29	17	27	13	17	10	12	48	42	30	29
Endogenous	ITGA4	CD49d	NM_000885.4	183	401	668	301	129	434	316	122	718	430	616	717	598	966	503	654	340	611	250	529	711	672	987	1127
Endogenous	FOS	FOS	NM_005252.2	5964	46035	19784	10525	7489	15630	20995	2162	24253	6679	10656	2996	2683	4300	3178	969	1326	1586	1495	525	1361	6546	19480	25760
Endogenous	EVI1	EVI1	NM_001105077.3	1	6	4	2	2	8	2	2	33	25	28	7	6	3	7	11	2	3	2	3	3	5	6	10
Endogenous	BACH2	BACH2	NM_021813.2	29	75	156	135	185	292	194	18	2498	1206	1398	1203	883	874	1143	1688	739	417	260	746	240	938	932	1276
Endogenous	CDKN1A	CDKN1A	NM_000389.2	64	407	425	576	452	937	807	26	2644	604	725	426	341	711	735	574	133	222	115	279	94	446	516	860
Endogenous	FCER2	CD23	NM_002002.4	14	37	64	33	13	34	38	19	1638	806	1350	113	295	91	97	321	59	277	46	125	183	90	13	272
Endogenous	SYK	SYK	NM_003177.5	152	481	706	109	122	176	163	85	745	495	494	2632	1649	1832	1242	3309	1002	1165	560	1331	1305	1622	1569	1985
Endogenous	ST14	ST14	NM_021978.3	18	76	115	18	29	61	39	12	343	187	171	863	526	550	545	775	334	557	183	617	124	413	345	597
Endogenous	CD22	CD22	NM_001771.2	40	96	159	88	71	186	133	35	5092	2411	2910	8478	4324	7463	2912	6294	3543	2825	1701	4841	1820	6699	7209	7693
Endogenous	AKT1	AKT1	NM_005163.2	493	1657	2133	849	588	982	1121	226	706	431	514	2084	1501	2455	1320	2392	674	856	536	1071	540	1282	1373	2034
Endogenous	NLRP1	SLEV1/ KIAA0926	NM_033004.2	559	1938	2141	748	590	1439	1125	264	1946	806	1361	1251	1302	1493	1902	1509	667	793	304	965	647	1041	1280	1855
Endogenous	E2F1	E2F1	NM_005225.1	1	12	20	21	6	15	14	6	37	17	41	31	50	52	29	59	21	31	15	26	27	44	25	64
Endogenous	IL2RA	CD25	NM_000417.1	9	22	67	71	45	59	67	8	180	87	40	4164	2081	2622	544	6440	1929	797	836	1799	178	2155	632	967
Endogenous	SETMAR	SETMAR	NM_006515.3	5	28	45	11	8	26	20	8	91	64	55	134	126	103	60	162	85	71	39	82	64	86	112	138
Endogenous	GRSF1	GRSF1	NM_001098477.1	36	195	296	91	63	145	121	34	222	147	185	525	353	593	244	588	181	199	142	196	142	348	369	409
Endogenous	MMP11	MMP11	NM_005940.3	2	5	8	4	1	7	7	2	29	18	39	8	13	14	9	10	9	5	3	7	8	6	3	20
Endogenous	TOP2A	TOP2A	NM_001067.2	0	6	7	7	4	5	18	1	14	6	15	23	14	14	12	21	7	7	3	5	5	30	14	33
Endogenous	DNMT1	DNMT1	NM_001379.2	52	166	221	91	64	166	137	42	224	116	95	500	474	494	314	668	187	212	145	263	156	454	320	410
Endogenous	IGHA	IGHA	Matthes_5_001.1	77	219	613	109	109	105	92	104	495	230	405	1541	1279	1267	1058	1443	631	1309	214	1047	506	1707	846	1180
Endogenous	CD70	CD27 ligand	NM_001252.2	1	4	9	27	42	13	31	0	90	57	117	13	9	20	26	13	3	10	5	1	69	10	6	19
Endogenous	IL3RA	CD123	NM_002183.2	47	76	60	88	54	170	112	21	82	33	190	1685	258	336	1111	655	115	131	171	907	17	354	14	1262
Endogenous	MAP3K11	MLK3	NM_002419.3	27	134	200	82	59	93	104	18	47	26	32	89	78	77	61	110	45	69	15	73	37	75	84	73
Endogenous	CCND3	CCND3	NM_001760.2	312	1171	1722	689	319	527	556	134	775	327	447	3703	2516	3386	2035	2798	1516	1854	464	1788	332	2554	3111	2086
Endogenous	GUSB	GUSB	NM_000181.1	41	153	256	104	87	139	152	22	97	68	68	262	165	265	173	296	94	149	73	178	95	228	231	289
Endogenous	SPN	CD43	NM_003123.3	92	198	330	120	67	139	113	72	17	16	16	230	362	402	100	84	31	128	55	160	99	323	50	100
Endogenous	PRDX1	PRDX1	NM_002574.2	147	476	649	236	117	237	220	90	637	279	268	1359	1076	1371	326	1640	436	808	517	631	582	991	1551	1490
Endogenous	TIMP1	TIMP1	NM_003254.2	322	791	1099	830	1095	1125	1359	101	59	31	60	2227	1146	2169	868	1931	724	855	569	758	114	1146	2239	2459
Endogenous	MAPK9	JNK2	NM_139068.2	29	82	156	126	58	118	121	14	150	104	137	337	207	341	184	334	99	129	72	157	118	207	224	272
Endogenous	CD40	TNFRSF5	NM_001250.4	37	61	115	58	84	103	80	16	1737	892	1715	759	504	573	360	1246	215	496	162	319	326	601	928	1333
Endogenous	VPREB3	VPREB3	NM_013378.2	16	32	77	60	25	42	44	10	862	677	349	54	119	14	72	35	12	152	14	27	137	81	17	38
Endogenous	MS4A1	CD20	NM_152866.2	92	221	425	227	151	326	308	153	10882	7827	11144	24916	12688	22902	8687	31509	11785	16192	4995	13540	10403	19920	31339	33298
Endogenous	LILRA4	LILRA4	NM_012276.3	1	11	35	9	5	14	20	2	69	20	32	37	25	25	12	34	13	111	5	21	36	19	41	2111
Endogenous	CD5	CD5	NM_014207.2	41	196	425	626	239	551	512	48	63	27	46	299	361	447	558	142	23	51	109	217	168	272	37	112
Endogenous	CXCR3	CXCR3	NM_001504.1	8	28	71	42	62	52	66	6	54	29	47	575	370	490	120	995	119	76	203	284	58	215	71	105
Endogenous	RARA	RARA	NM_001033603.1	547	1472	1954	717	800	964	1160	201	883	262	626	486	309	493	398	543	118	219	98	249	137	303	197	412
Endogenous	TCL1A	TCL1A	NM_021966.1	47	56	145	56	33	46	60	19	2684	2226	503	14340	3861	4243	1994	13578	2111	2158	1217	4540	1886	6530	1371	2845
Endogenous	IL8	IL8	NM_000584.2	16965	99490	64268	181580	107479	132068	322490	6936	144	119	381	20	59	184	72	25	65	72	15	15	87	189	513	196
Endogenous	ZFP36	ZFP36	NM_003407.2	7436	37317	25230	19186	15741	23613	49864	4226	32379	12688	20139	10700	5013	12835	14571	8093	3749	6670	2515	3872	3292	6959	35489	16202
Endogenous	CNN3	CNN3	NM_001839.3	6	33	25	44	33	51	99	2	205	104	80	29	21	26	31	93	9	18	14	15	17	19	17	7
Endogenous	TERC	TERC	NR_001566.1	72	420	705	779	335	507	508	59	1182	885	1275	1997	1275	1716	2331	1877	1705	1472	381	2182	2422	1591	3348	3248
Endogenous	FLT3	FLT3	NM_004119.1	13	45	38	39	24	46	75	3	19	13	13	987	476	442	304	1544	401	35	193	315	4	515	24	19
Endogenous	ATR	MEC1	NM_001184.2	65	236	299	170	126	328	264	49	693	391	626	520	462	502	663	666	243	268	153	352	379	403	492	756
Endogenous	JUN	JUN	NM_002228.3	94	1510	841	1953	1043	2186	3790	77	5381	2913	6052	3971	2129	2528	2898	2163	355	1025	579	593	822	3135	2461	4841
Housekeeping	ABCF1	ABCF1	NM_001090.2	72	278	300	295	180	468	521	37	782	312	611	660	537	681	494	875	250	356	156	396	236	570	535	744
Endogenous	TNFRSF13B	TACI/ CD267	NM_012452.2	3	16	22	17	14	24	36	4	352	195	170	23	46	9	65	19	94	343	3	15	678	30	1202	945
Endogenous	CDK4	CDK4	NM_000075.2	10	25	48	39	25	29	29	6	45	47	44	187	133	149	68	202	68	119	76	72	50	145	238	253
Endogenous	IL24	MDA-7	NM_181339.1	2	12	11	16	13	14	17	3	48	31	44	15	4	9	8	10	11	5	4	8	9	14	16	12
Endogenous	IRF4	IRF4	NM_002460.1	64	189	262	163	180	291	217	46	2000	715	550	277	509	465	385	456	229	507	65	403	1024	250	299	528
Endogenous	TNFSF13	APRIL/ CD256	NM_003808.3	45	165	165	34	19	59	42	10	63	29	59	164	117	130	75	152	121	246	29	170	87	127	267	196
Endogenous	FOSB	FOSB	NM_006732.1	102	1161	728	775	945	3104	1843	97	5955	663	1379	791	960	959	1320	642	221	363	118	169	47	1927	2240	5144
Endogenous	TCF7	TCF7	NM_201633.2	65	277	618	599	279	656	494	67	135	60	85	343	665	448	831	250	61	101	171	354	218	393	39	154
Endogenous	CDK2AP1	CDK2AP1	NM_004642.2	68	192	306	160	73	114	170	42	107	58	91	1142	419	680	509	983	238	242	191	339	94	387	333	411
Endogenous	SELP	CD62/ Selectin P	NM_003005.2	13	28	36	16	19	16	26	3	51	19	36	10	12	17	9	18	3	13	5	7	9	20	12	7
Endogenous	UCP2	UCP2	NM_003355.2	372	890	1347	665	168	617	516	237	2408	1570	1708	5775	3055	5544	1732	6903	1580	2780	1389	2394	1750	3678	4022	4404
Endogenous	LDOC1	LDOC1	NM_012317.2	6	16	36	22	0	15	7	2	55	44	46	64	90	48	51	106	25	17	36	47	16	19	103	129
Endogenous	MKI67	MKI67	NM_002417.2	3	10	20	9	2	11	6	1	13	7	17	39	36	32	21	65	6	13	13	14	4	45	16	137
Endogenous	PTPRJ	PTPRJ	NM_001098503.1	692	2007	2892	1525	1141	1778	2175	308	977	568	374	811	791	861	534	1296	172	671	217	592	1820	788	147	756
Endogenous	RGS13	RGS13	NM_002927.3	0	3	12	5	7	10	7	0	28	9	25	2720	1545	1367	768	3166	1317	1594	454	1594	3	1704	2971	3217
Endogenous	BCL2L10	bcl-B	NM_020396.2	1	6	11	6	2	7	6	1	18	7	42	7	8	11	13	12	4	5	5	6	47	13	10	15
Endogenous	TNF	TNF	NM_000594.2	73	493	350	458	388	571	521	56	208	54	258	226	330	293	271	490	162	288	88	277	192	553	583	564
Endogenous	TXNIP	TXNIP	NM_006472.1	5370	16351	22275	5788	3422	5168	6235	2919	13929	10142	28717	11573	15072	28697	28899	7012	4333	8827	4556	8517	7614	7029	7966	8334
Endogenous	TACC3	TACC3	NM_006342.1	24	54	69	26	29	47	50	16	227	97	101	78	82	104	119	98	30	37	12	50	33	81	89	131
Endogenous	TFCP2	TFCP2	NM_005653.3	72	168	265	108	47	128	113	42	262	159	105	572	486	450	216	692	211	302	140	333	257	465	440	654
Endogenous	MUC1	MUC1	NM_001018017.1	6	14	13	8	6	17	22	0	15	14	17	18	17	26	23	24	7	5	9	9	10	17	17	23
Endogenous	XBP1	XBP1	NM_005080.2	66	222	307	453	254	366	356	36	169	90	187	329	326	465	559	260	127	218	69	235	176	328	356	300
Endogenous	MAP2K2	MAP2K2	NM_030662.2	175	742	1009	457	299	423	411	86	729	467	612	1133	892	1169	827	1164	460	681	269	684	463	769	1094	1255
Endogenous	RAGE	MOK	NM_014226.2	2	17	22	10	21	33	21	3	77	43	67	227	17	45	33	24	12	8	6	17	9	22	14	8
Endogenous	IL1B	IL1B	NM_000576.2	28	391	229	394	269	739	785	27	34	33	38	15	17	5	6	6	13	20	0	16	18	15	136	30
Endogenous	FCRL2	SPAP1	NM_030764.2	23	44	68	28	10	28	26	25	1963	1050	990	914	1017	523	525	1418	1436	1448	207	2008	4081	1127	2055	4579
Endogenous	ADAM28	MDC-L	NM_014265.4	23	104	167	123	211	323	238	24	1971	886	950	31	101	6	199	22	30	317	9	30	302	38	217	704
Endogenous	BCL2	BCL2	NM_000657.2	53	148	323	153	103	241	177	39	1101	619	1363	1067	848	704	1170	1071	273	458	355	637	370	830	611	810
Endogenous	GPER	GPER	NM_001505.2	3	11	8	8	5	12	6	0	53	19	38	6	3	7	8	3	1	8	4	4	2	5	5	6
Endogenous	CD81	CD81	NM_004356.3	206	715	1304	661	422	712	645	149	3109	1904	1929	2177	1772	3131	1720	1638	744	1425	538	798	1120	1814	4070	4335
Endogenous	ANXA1	ANXA1	NM_000700.1	1454	4612	6045	2816	838	5410	3765	863	125	68	93	13717	6230	10720	8898	13982	2741	1075	2854	4899	584	6510	550	991
Endogenous	RRM2B	RRM2B	NM_015713.3	89	341	408	218	214	230	290	37	869	511	658	432	311	369	414	672	275	269	120	322	302	363	733	731
Endogenous	CTLA4	CTLA4	NM_005214.3	48	171	315	144	57	236	175	26	81	49	76	129	122	183	261	47	18	49	41	64	122	53	39	65
Endogenous	BCL6	BCL6	NM_138931.1	483	1694	1713	687	423	1053	1439	141	379	202	357	186	267	251	208	392	151	240	56	147	84	265	471	474
Endogenous	PCNA	PCNA	NM_002592.2	14	68	134	42	11	31	35	8	154	50	51	188	218	209	47	259	61	112	25	112	67	229	162	178
Endogenous	MME	CD10	NM_000902.2	646	1867	2001	225	186	279	500	211	79	41	66	63	5	11	20	8	2	7	3	7	9	11	12	16
Endogenous	NFAM1	NFAM1	NM_145912.5	293	632	790	176	218	309	334	81	36	24	44	23	32	17	7	20	13	59	2	18	50	30	35	36
Endogenous	SETX	Senataxin/ KIAA0625	NM_015046.5	665	1691	2266	821	710	1399	1251	318	1793	1122	1025	1810	1599	1942	1774	2488	950	1293	517	1202	1304	1609	2317	3186
Endogenous	PAFAH1B3	PAFAH1B3	NM_001145940.1	2	17	47	16	8	15	17	0	40	34	53	145	78	83	67	163	38	46	39	51	30	86	71	101
Endogenous	kappa	kappa	AF113887.1	465	1049	3125	1062	510	746	782	755	13161	10029	12951	114067	3936	52311	32361	97911	21212	39050	927	754	20608	46704	79776	43000
Endogenous	EPHB6	EPHB6	NM_004445.3	10	51	60	31	12	30	18	2	98	73	87	208	142	175	151	348	162	84	45	130	136	144	157	136
Endogenous	BCL2L12	BCL2L12	NM_138639.1	19	63	118	32	45	38	37	5	93	68	76	259	180	232	98	304	71	112	60	79	82	180	212	193
Endogenous	MMP7	MMP7	NM_002423.3	2	2	5	3	1	5	7	0	38	22	48	996	61	829	62	60	50	86	99	127	2	53	44	207
Endogenous	LAIR1	CD305	NM_002287.3	41	149	297	163	162	229	169	42	383	229	166	1270	968	1286	355	3507	957	1026	368	882	114	2532	2836	2793
Endogenous	TAX1BP3	TAX1BP3	NM_014604.2	29	130	207	50	48	47	26	19	146	79	89	230	155	157	121	260	67	212	31	139	127	171	160	366
Endogenous	LEF1	LEF1	NM_016269.3	85	318	698	505	160	438	360	82	38	12	19	541	722	539	1160	373	54	80	223	487	163	483	37	238
Endogenous	ING1	ING1	NM_198219.1	121	419	469	246	131	325	437	47	329	248	170	295	280	372	157	398	115	234	159	206	218	289	383	433
Endogenous	DNMBP	KIAA1010	NM_015221.2	20	63	81	26	24	42	38	7	299	135	407	322	227	231	211	480	183	178	58	196	49	262	528	519
Endogenous	FGFR1	FGFR1	NM_015850.2	7	24	22	9	9	26	17	1	22	18	22	1049	596	847	594	898	356	528	130	367	8	528	1226	902
Endogenous	BUB1B	BUB1B	NM_001211.4	5	11	12	9	10	21	11	2	55	31	53	53	37	23	25	49	28	27	8	17	21	26	40	84
Endogenous	BTK	BTK	NM_000061.1	86	241	348	74	23	89	104	36	651	354	243	1093	660	762	347	1405	657	761	250	720	809	844	1101	1242
Endogenous	FARP1	FARP1	NM_005766.2	1	6	8	3	3	6	3	0	36	29	24	47	31	9	32	15	23	20	6	19	15	8	52	45
Endogenous	IGHM	IGHM	X14940_IgM_CR.1	394	877	2272	753	332	543	608	423	29569	21291	17859	53093	30877	11652	30044	625	19868	28553	1590	25766	30473	4474	41086	52324
Endogenous	GFI1	GFI1	NM_005263.2	21	96	138	131	115	216	168	27	58	49	82	202	180	230	116	45	32	35	31	69	57	174	21	52
Endogenous	LTB	LTB	NM_002341.1	514	1471	2449	1364	547	823	955	291	2379	1660	1373	1242	2325	2083	1944	2224	507	1132	601	1476	4154	1381	3432	1734
Endogenous	PIK3CD	PI3Kdelta	NM_005026.3	352	1027	1297	383	232	461	462	147	736	414	382	792	951	652	579	1352	560	656	197	829	834	1119	1475	1578
Endogenous	REL	REL	NM_002908.2	95	201	242	355	261	493	577	39	1709	740	1551	391	204	334	507	342	125	199	110	139	160	177	503	591
Housekeeping	TBP	TBP	NM_001172085.1	59	120	206	114	76	182	139	33	477	299	312	391	323	316	386	392	164	195	141	251	178	284	341	371
Endogenous	CLLU1	CLLU1	NR_027933.1	1	14	8	5	3	7	2	1	35	24	54	8	7	3	4	9	3	10	2	5	7	3	15	5
Endogenous	AGER	AGER	NM_001136.3	26	110	82	24	18	46	39	14	37	23	38	51	56	40	38	91	55	46	10	81	46	47	32	35
Endogenous	DMD	DMD	NM_004014.2	3	14	17	13	13	30	16	2	202	130	155	197	24	31	39	149	56	16	35	98	153	105	31	255
Endogenous	MNDA	MNDA	NM_002432.1	4621	7075	11849	1504	1096	1182	2242	1734	107	109	108	2598	1500	1419	653	3849	961	1698	537	1187	418	2278	1181	1377
Endogenous	NREP	NREP	NM_001142474.1	16	48	88	32	23	44	28	7	156	91	154	212	47	147	38	85	62	41	52	24	30	34	67	128
Endogenous	ATM	ATM	NM_138292.3	57	200	370	159	92	184	140	44	409	234	195	409	399	515	408	650	138	260	150	338	295	481	413	752
Endogenous	LYN	LYN	NM_002350.1	850	1709	2259	1783	1050	1446	2321	316	1227	536	1208	747	587	583	411	1045	295	756	161	448	615	544	1346	1340
Endogenous	HDAC9	KIAA0744	NM_014707.1	29	106	102	38	19	56	62	21	850	535	407	1357	669	847	725	1518	519	802	260	795	933	761	977	1295
Endogenous	BIN2	BIN2	NM_016293.2	800	2184	2786	884	278	823	981	361	660	425	548	1888	1517	2012	1295	1391	473	747	421	942	398	1422	952	1490
Endogenous	P2RY10	P2RY10	NM_014499.2	47	205	396	492	168	329	413	52	917	640	1017	860	703	700	715	1909	673	600	188	567	892	938	1532	1747
Endogenous	CD38	CD38	NM_001775.2	32	48	84	42	48	86	59	13	206	97	94	30	106	56	22	25	18	41	29	32	34	83	8	33
Endogenous	CEACAM1	CEACAM1	NM_001712.3	20	28	54	16	9	18	17	4	26	22	31	13	3	7	2	5	4	11	0	2	63	5	9	15
Endogenous	ILF1	FOXK2	NM_004514.3	17	29	55	17	20	30	28	11	98	67	65	129	94	124	61	152	68	75	59	51	60	93	105	148
Endogenous	UBE2C	UBE2C	NM_181803.1	31	114	112	36	49	62	64	16	91	57	98	148	92	93	76	164	74	88	28	106	107	156	122	309
Endogenous	HCLS1/ HS1	HCLS1/ HS1	NM_005335.4	782	2078	2911	600	224	444	604	269	1062	823	617	1763	1543	2331	937	2198	502	858	594	700	676	1584	1795	2109
Endogenous	FILIP1L	FILIP1L	NM_014890.2	1	11	8	7	7	13	8	2	97	53	66	16	24	16	14	34	19	41	7	14	6	12	102	37
Endogenous	CCND1	CCND1	NM_053056.2	1	11	11	5	7	10	7	2	90	56	51	1478	827	1140	741	2395	1233	744	302	1196	37	1040	1916	1819
Endogenous	GCET1	SERPINA9	NM_001042518.1	2	9	16	6	5	8	5	0	33	19	41	10	6	6	6	6	5	18	1	3	2	8	9	10
Endogenous	DBN1	DBN1	NM_004395.3	39	114	137	84	64	86	88	13	58	45	67	571	244	324	164	201	104	26	85	418	25	82	15	26
Endogenous	NR2F6	NR2F6	NM_005234.3	11	78	84	15	12	25	40	3	51	32	33	59	29	55	26	83	21	35	18	31	22	64	109	22
Endogenous	S100A9	S100A9	NM_002965.2	29036	95115	110833	22408	13220	18286	34044	10585	191	241	58	281	1147	360	152	205	270	5877	67	411	3084	2796	2090	2167
Endogenous	HLA-DMA	HLA-DMA	NM_006120.3	209	680	1041	414	240	551	433	120	3177	1850	2436	7526	4486	5896	5677	7063	3572	5535	962	3274	1355	4150	8379	13249
Endogenous	EPB41L2	EPB41L2	NM_001199389.1	23	69	111	55	27	83	49	11	393	223	333	1188	558	843	494	1040	533	644	210	471	48	534	2420	1631
Endogenous	PRKCB	PKC beta	NM_212535.1	360	883	1304	391	180	423	484	116	1835	993	1269	788	686	751	724	865	233	727	148	486	1048	506	650	1001
Endogenous	CRY1	CRY1	NM_004075.3	46	204	231	244	156	473	376	35	345	126	214	528	292	606	869	410	152	139	157	278	62	242	119	198
Endogenous	GNG11	GNG11	NM_004126.3	31	59	107	100	71	75	153	23	121	82	121	10	22	33	51	32	53	117	8	52	215	134	548	118
Endogenous	ITK	ITK	NM_005546.3	166	394	842	750	354	1066	853	125	65	30	39	550	1077	895	1178	358	97	137	252	538	315	629	66	233
Endogenous	CXCR6	CXCR6	NM_006564.1	7	19	49	26	30	21	27	5	48	30	36	45	81	3	6	19	10	8	12	11	22	53	11	7
Endogenous	MTA3	MTA3	NM_020744.2	11	50	72	72	22	82	74	15	175	111	127	240	195	179	196	255	89	102	78	113	124	131	160	251
Housekeeping	TPT1	TPT1	NM_003295.2	4306	19034	33086	37653	14859	23760	26583	2545	19644	12220	25726	34747	30892	33607	46298	26933	10368	23172	7865	20272	19922	25183	28072	31440
Endogenous	FCRL4	IRTA1	NM_031282.1	1	12	14	19	6	23	11	4	74	73	89	469	20	152	26	331	20	15	9	30	28	839	17	31
Endogenous	CXCR4	SDF-1R	NM_001008540.1	2896	9988	16570	17099	7731	19784	27083	840	53935	33270	27924	4796	5875	9618	11890	3421	2893	3490	2255	2276	3553	4002	10057	2793
Endogenous	NSA2	DBA.44	NM_014886.3	193	732	1372	1212	423	1066	1025	147	2135	1618	2369	2128	2436	2332	2376	2070	810	1675	1001	909	1173	1800	3633	3083
Endogenous	AICDA	AICDA	NM_020661.1	2	11	26	13	8	8	5	1	39	31	49	1321	653	1085	225	1835	907	210	406	557	2	1024	81	146
Endogenous	PRDM1	PRDM1	NM_182907.1	49	211	284	296	123	350	364	40	77	53	122	275	308	681	369	44	30	86	61	66	70	142	61	91
Housekeeping	RPLP0	RPLP0	NM_001002.3	1076	4813	8879	8637	4262	6460	6526	879	13374	8199	17919	11137	10011	10479	16032	10112	4048	9885	3242	5526	7198	8169	20692	21504
Endogenous	CD83	CD83	NM_004233.3	71	632	794	977	806	2225	2308	31	27847	7570	6978	725	199	724	1283	339	120	263	103	211	194	75	1488	1741
Endogenous	PDCD1LG2	PD-L2	NM_025239.3	2	8	20	7	3	11	7	2	13	14	18	30	26	20	11	46	8	37	8	24	15	20	78	70
Endogenous	IFNGR1	IFNGR1	NM_000416.1	1194	3934	4579	2519	1459	3116	3892	390	1161	615	1319	1149	980	2796	1431	3114	782	772	523	1125	425	2473	2899	2861
Endogenous	HMOX1	HMOX1	NM_002133.1	216	711	887	556	260	1049	1030	107	61	70	34	574	536	424	73	758	215	521	149	362	183	705	913	816
Endogenous	CD180	CD180	NM_005582.2	22	46	76	70	36	65	69	27	457	286	379	2229	2326	1234	668	4085	1125	1248	773	1579	719	2448	1822	2064
Endogenous	LPL	LPL	NM_000237.2	1	4	12	8	4	8	3	1	37	22	33	8	7	8	4	13	3	4	1	9	5	9	11	10
Endogenous	PLK1	PLK1	NM_005030.3	1	13	17	9	3	10	5	2	45	20	34	33	24	25	10	38	24	21	5	23	14	28	23	57
Endogenous	NUMA1	NUMA	NM_006185.2	114	434	644	355	219	462	319	69	544	291	273	1772	1240	1319	910	2036	610	754	232	801	449	1372	1468	1708
Endogenous	CCND2	CCND2	NM_001759.3	139	385	590	377	287	591	453	119	355	236	166	1564	1544	1469	985	1799	360	1103	258	750	475	1478	1466	2938
Endogenous	PTPN7	PTPN7	NM_002832.3	36	176	222	272	237	329	283	19	184	65	208	500	336	467	485	491	123	330	109	267	70	433	852	866
Endogenous	FKBP11	FKBP11	NM_016594.2	24	99	119	172	99	162	135	18	47	23	68	166	109	185	242	92	29	65	52	74	68	103	70	84
Endogenous	GSTP1	GSTP1	NM_000852.2	236	903	1180	567	274	543	532	108	254	159	151	2686	948	2368	1060	2152	673	845	526	919	399	1740	2062	1678
Endogenous	CD150	CD150	NM_003037.2	7	34	47	68	27	70	72	15	154	80	75	224	294	183	177	384	137	236	93	211	62	259	183	329
Endogenous	BIRC 3	BIRC 3	NM_182962.2	108	532	884	933	654	1237	1285	93	5492	3660	3806	1235	1323	1228	1945	1772	542	738	410	617	1671	1086	2393	4243
Endogenous	PIM1	PIM1	NM_002648.2	245	923	1131	1033	581	1041	995	113	987	484	488	562	1124	764	1188	460	170	231	233	873	521	677	200	379
Endogenous	CCNF	CCNF	NM_001761.2	4	11	19	5	1	11	5	1	43	20	36	26	36	31	13	30	10	16	10	18	16	32	25	34
Endogenous	HDGFRP3	HDGFRP3	NM_016073.2	2	18	18	18	8	12	14	4	21	18	27	46	24	61	36	16	15	11	7	16	14	15	12	21
Endogenous	CD82	CD82	NM_002231.3	80	346	473	731	944	784	1125	30	420	215	153	3034	1729	3066	826	4113	780	1020	588	1080	693	1450	1974	1952
Housekeeping	RPL19	RPL19	NM_000981.3	2169	9960	18160	18758	7789	14140	13786	1604	25571	16502	35031	29169	29285	30194	40857	25964	11153	26030	9486	14587	15714	20129	47691	45136
Endogenous	FGF2	FGF2	NM_002006.4	1	4	5	6	4	4	4	0	15	13	26	2128	952	1534	384	1936	659	309	413	602	3	982	2076	2668
Endogenous	OSBPL3	OSBPL3	NM_145320.1	41	109	199	104	71	148	108	30	338	186	220	499	405	542	409	481	223	223	110	244	547	367	506	501
Endogenous	IGSF3	IGSF3	NM_001542.2	0	6	5	5	2	3	1	2	32	23	28	7	6	5	9	5	5	2	9	6	5	3	10	7
Endogenous	HSPB1	HSPB1	NM_001540.3	0	10	28	80	8	95	57	2	27	16	106	286	139	335	90	248	90	59	32	135	20	132	200	294
Endogenous	MALT1	MALT1	NM_006785.2	152	471	650	406	289	669	520	69	1435	785	793	1231	826	1273	1470	1506	609	719	441	696	531	978	1229	1701
Endogenous	MECOM	MECOM	NM_001105077.3	0	4	4	4	4	7	5	0	9	7	13	8	15	12	12	14	6	7	8	8	6	9	14	11
Endogenous	RASGRF1	RASGRF1	NM_153815.2	0	7	4	2	3	3	0	3	13	14	12	12	14	10	6	14	0	9	3	10	41	12	14	15
Endogenous	GAS7	GAS7	NM_001130831.1	111	433	452	108	76	224	188	43	57	27	38	2714	1259	2592	1452	2572	978	1035	494	768	48	1473	1574	2815
Endogenous	COL9A2	COL9A2	NM_001852.3	16	28	51	13	11	17	18	6	60	40	75	59	53	91	64	121	29	62	24	58	17	62	261	163
Endogenous	BMI1	BMI1	NM_005180.8	13	59	101	71	43	48	52	12	113	73	76	359	246	341	234	445	149	153	88	186	90	267	186	241
Endogenous	EBF1	EBF1	NM_024007.3	4	26	19	11	5	11	11	2	99	58	60	75	35	68	36	114	53	71	15	64	71	65	116	130
Endogenous	BUB1	BUB1	NM_004336.3	4	18	41	14	9	14	10	3	29	18	29	52	38	46	29	65	23	22	17	20	12	55	27	79
Housekeeping	ACTB	ACTB	NM_001101.2	9627	45013	61629	15769	6684	12294	14392	4717	11272	6544	7804	55571	41599	65187	26603	64231	15549	34465	10212	27514	12233	44648	46220	58892
Endogenous	FCGR2B	CD32	NM_001002273.1	90	167	448	154	72	103	104	55	933	747	471	5232	3804	3217	2710	7142	2885	3612	1497	2208	1746	4851	8165	6625
Endogenous	TGFBI	BIGH3	NM_000358.2	215	856	985	182	209	450	363	128	22	22	15	25	107	34	5	33	26	276	5	81	188	104	140	159
Endogenous	MXI1	MXI1	NM_001008541.1	103	551	607	814	535	1153	1436	51	784	531	1157	349	327	595	689	281	111	249	118	121	100	355	447	893
Endogenous	CDK1/ CDC2	CDK1/ CDC2	NM_001786.4	3	13	18	6	3	7	5	0	15	8	16	47	26	44	18	67	10	19	9	17	13	55	19	78
Endogenous	EGR1	EGR1	NM_001964.2	35	4231	1569	322	127	330	414	145	435	101	122	87	602	327	84	69	148	46	54	32	144	892	2173	1557
Endogenous	SPOCK2	KIAA0275	NM_001134434.1	231	651	1283	1036	634	1200	1014	135	1407	922	2200	1189	1418	2271	2565	600	116	313	624	727	674	903	96	468
Endogenous	SMAD1	SMAD1	NM_005900.2	8	27	40	10	11	22	28	1	49	20	45	14	23	17	5	18	7	13	9	19	12	14	17	24
Endogenous	CHL1	CHL1	NM_001253387.1	0	3	5	6	2	5	6	1	17	22	35	94	189	150	31	189	146	331	3	138	87	40	228	210
Endogenous	ZNF3	ZNF3	NM_032924.3	14	135	134	102	95	183	160	17	406	209	312	254	170	250	276	275	95	64	83	143	91	175	135	160
Endogenous	CXCL12	CXCL12	NM_000609.5	2	9	5	6	4	11	7	0	15	14	11	19	13	18	7	11	5	20	5	13	5	10	22	25
Endogenous	ITGB2	ITGB2	NM_000211.2	1364	5166	6382	1966	1165	2079	2233	648	617	395	280	4276	2950	7098	2195	5229	1773	2644	1109	2382	864	3743	6734	8392
Endogenous	TRIP13	TRIP13	NM_004237.2	1	9	13	9	4	5	4	2	25	21	11	32	32	18	12	37	6	15	9	9	7	24	41	62
Endogenous	JUNB	JUNB	NM_002229.2	1727	12625	8047	5793	3540	3385	8728	733	7555	3143	3453	713	1095	1615	1554	459	1110	971	232	409	1128	900	11398	3888
Endogenous	CCDC50	CCDC50	NM_174908.3	24	123	139	92	70	126	91	22	443	229	551	1391	495	1178	996	1279	387	841	180	618	1113	631	1079	1227
Endogenous	CNR1	CB1	NM_016083.3	1	1	3	2	6	1	4	0	21	26	20	10	5	4	14	9	12	12	0	4	21	2	5	6
Endogenous	STAT4	STAT4	NM_003151.2	70	196	267	302	394	737	569	64	91	24	41	341	512	526	804	142	59	80	112	254	108	334	28	137
Endogenous	RECK	RECK	NM_021111.2	5	12	41	9	5	19	13	4	49	40	43	341	151	292	51	297	185	53	114	103	22	269	148	151
Endogenous	ITGAE	CD103	NM_002208.4	45	185	225	284	211	266	260	24	382	236	334	1734	1439	1481	1720	2396	1135	1925	319	1266	366	1529	3691	2968
Endogenous	TIMP4	TIMP4	NM_003256.2	0	6	5	3	3	4	6	0	70	31	58	85	4	40	18	176	43	5	62	21	1	12	9	9
Endogenous	POU2AF1	POU2AF1	NM_006235.2	5	19	35	24	18	22	20	3	554	265	224	292	285	145	202	470	109	225	65	161	422	203	293	244
Endogenous	MAP3K1	MEKK1	NM_005921.1	434	1497	1852	736	464	1277	1068	268	3825	2334	2107	1914	1671	1502	2263	3940	860	1492	531	1265	1573	1976	1962	3198
Endogenous	FYN	FYN	NM_002037.3	191	621	1002	994	737	1269	1030	104	343	183	188	542	941	909	615	240	92	340	153	397	388	691	680	713
Endogenous	FASN	FASN	NM_004104.4	10	45	66	65	27	93	61	18	67	34	57	137	113	221	136	161	59	66	36	75	59	111	188	247
Endogenous	WHSC1	WHSC1	NM_007331.1	26	70	118	95	58	142	120	20	192	113	232	257	210	238	223	274	98	102	64	132	86	178	206	320
Endogenous	lambda	lambda	IGLC2_J2.1	228	682	2004	652	205	499	267	401	6435	4882	4643	16039	34527	9378	8145	15169	7313	7180	15195	24467	5837	9112	9366	8355
Endogenous	TNFRSF13C	BAFF-R/CD268	NM_052945.3	46	186	332	304	344	387	368	46	10090	4317	6752	3947	1710	3809	4434	2510	1215	3055	764	1489	1077	1739	6955	5360
Endogenous	IGHD	IGHD	IgD_CR.1	53	154	333	187	195	180	187	64	6213	3590	4411	19794	9279	5672	12647	41	8867	11085	89	6465	840	1335	23871	27397
Endogenous	FZD6	FZD6	NM_003506.2	2	12	14	7	5	10	5	0	54	22	49	79	57	49	27	38	62	31	21	20	16	38	53	70
Endogenous	ZAP70	ZAP70	NM_001079.3	155	469	726	496	247	667	456	81	51	30	37	557	1123	1224	1054	322	150	165	167	629	241	753	951	434
Endogenous	WNT3	WNT3	NM_030753.3	2	4	7	2	3	3	2	0	66	37	61	12	6	4	4	20	7	11	6	16	47	4	7	7
Endogenous	LMO2	LMO2	NM_005574.3	75	117	165	36	14	48	56	27	33	20	20	14	21	32	6	26	8	40	9	24	19	23	35	49
Endogenous	BLNK	BLNK	NM_013314.2	7	16	28	15	7	10	17	10	501	372	177	642	395	254	218	750	332	462	154	337	389	448	925	835
Endogenous	CARD11	CARD11	NM_032415.2	75	108	191	154	60	177	153	34	733	370	527	572	774	626	613	610	405	565	204	935	492	534	1096	907
Endogenous	SFMBT1	SFMBT1	NM_001005158.2	22	81	135	106	79	150	138	7	554	254	453	489	396	397	662	779	317	305	139	352	241	440	391	766
Endogenous	CD200	CD200	NM_005944.5	4	4	14	20	17	22	22	4	210	134	268	546	287	426	667	1074	466	408	61	424	147	243	337	358
Endogenous	HMGB3	HMGB3	NM_005342.2	1	10	5	1	7	4	10	1	17	14	34	10	13	18	10	16	6	9	5	2	1	3	7	10
Endogenous	LGMN	LGMN	NM_001008530.1	3	26	30	28	55	69	50	2	208	83	79	232	104	211	113	150	34	109	57	62	25	66	147	405
Endogenous	GMPS	GMPS	NM_003875.2	20	63	73	67	37	79	70	12	90	52	86	145	114	172	126	151	46	87	41	71	53	106	107	126
Endogenous	AKAP13	AKAP13	NM_006738.4	332	1034	1407	331	246	835	620	173	2320	1012	1960	1757	1442	2087	2439	2402	598	1209	595	741	740	1478	2061	2859
Endogenous	MYC	MYC	NM_002467.3	26	94	207	76	27	100	79	23	539	347	502	120	298	152	364	90	72	144	75	155	229	159	654	336
Endogenous	GPNMB	GPNMB	NM_001005340.1	3	3	9	10	10	37	20	0	13	7	24	27	55	2	70	6	78	587	4	36	8	6	11	37
Endogenous	TPP2	TPP2	NM_003291.2	178	615	794	495	415	1113	784	87	1052	586	867	838	580	909	1512	704	241	335	232	359	326	493	581	884
Endogenous	FCMR	FAIM3/ Toso	NM_005449.4	128	399	880	718	251	646	548	108	3024	2049	1009	19886	12260	13759	4596	22746	6956	8415	3950	6886	2142	13600	13536	15134
Endogenous	MARCKS	MARCKS	NM_002356.5	33	214	234	633	634	605	877	21	94	38	101	24	21	24	24	31	6	29	11	16	61	20	21	53
Endogenous	BCL10	BCL10	NM_003921.2	195	983	1200	797	538	1003	1168	85	1454	921	1763	1275	657	1191	1754	1261	298	490	319	455	678	600	872	1763
Endogenous	CD19	CD19	NM_001770.4	24	67	112	52	48	62	58	32	3256	1917	2072	16414	7106	11814	5934	17610	8154	7569	3714	7631	1384	9850	14710	20162
Endogenous	ITGAX	CD11c	NM_000887.3	1943	5538	5701	1484	1449	2552	2961	670	160	73	107	8510	3912	9176	4081	9233	3887	2964	1864	6590	458	4476	7155	7388
Endogenous	CUL5	CUL5	NM_003478.3	29	118	180	80	54	110	96	21	231	112	205	274	204	293	438	297	174	185	59	260	207	171	291	350
Endogenous	JAM3	JAM-C	NM_032801.3	4	25	42	26	32	34	51	5	327	162	189	36	124	40	323	60	9	90	28	31	102	65	17	128
Endogenous	TFRC	CD71	NM_003234.1	102	373	424	698	434	1563	1251	62	1118	311	654	283	257	644	620	386	149	210	130	196	319	265	560	560
Endogenous	CD24	CD24	NM_013230.2	19	104	189	110	26	105	141	17	457	303	263	198	204	134	116	317	68	202	131	99	1882	83	32	62
Endogenous	C3AR1	C3AR1	NM_004054.2	33	107	192	38	251	278	460	19	40	17	26	84	88	97	22	174	21	85	45	60	23	246	36	52
Endogenous	IGHG	IGHG	Matthes_5_002.1	16	87	254	106	29	53	40	68	396	205	195	3447	1445	4527	1206	10202	2397	1505	1550	3969	1844	4769	3924	3804
Endogenous	CD79A	CD79A	NM_021601.3	75	299	624	375	410	313	373	104	15094	10168	10290	22137	12674	17417	10982	24878	9692	14256	4959	9912	5125	14856	37552	38710
Endogenous	CD160	CD160	NM_007053.2	15	23	31	38	3	14	24	8	14	4	15	39	56	33	20	28	11	20	5	41	23	50	16	38
Positive	POS_C(8)	POS_C(8)	ERCC_00002.1	1479	3617	3649	4080	3281	3174	3322	1883	3671	3510	3478	3541	3434	2701	3159	2401	3016	3079	4058	3502	3147	2901	3080	2935
Positive	POS_A(128)	POS_A(128)	ERCC_00117.1	24320	63409	61224	66729	54760	53384	55447	27975	44499	41086	42358	51943	51668	42788	49273	38913	46282	50210	45560	51067	46740	46861	48948	42644
Positive	POS_F(0.125)	POS_F(0.125)	ERCC_00034.1	20	79	104	86	75	65	83	27	76	74	77	84	82	65	75	71	76	65	70	59	66	65	72	64
Positive	POS_D(2)	POS_D(2)	ERCC_00092.1	412	916	968	1009	823	805	873	455	834	814	806	927	870	690	849	689	754	835	806	815	747	759	857	685
Positive	POS_B(32)	POS_B(32)	ERCC_00112.1	5022	13114	12617	14115	11801	10993	11776	6045	12691	12258	12387	11546	11216	9292	10493	8225	10278	10709	13753	11748	10585	9987	10650	10042
Positive	POS_E(0.5)	POS_E(0.5)	ERCC_00035.1	66	272	261	277	227	213	228	86	159	163	157	223	216	163	196	158	207	240	166	195	183	211	203	153
Negative	NEG_C(0)	NEG_C(0)	ERCC_00019.1	0	4	7	2	3	4	7	0	10	10	10	7	8	11	2	8	1	4	5	5	5	6	8	10
Negative	NEG_D(0)	NEG_D(0)	ERCC_00076.1	3	17	14	16	7	10	18	3	24	24	32	48	26	42	35	39	14	31	10	16	19	30	36	43
Negative	NEG_E(0)	NEG_E(0)	ERCC_00098.1	4	5	15	14	11	10	9	2	15	16	20	12	13	15	8	9	10	10	13	8	7	13	9	9
Negative	NEG_A(0)	NEG_A(0)	ERCC_00096.1	4	7	10	10	7	11	7	1	17	10	11	14	7	11	8	11	6	10	10	4	11	9	6	9
Negative	NEG_H(0)	NEG_H(0)	ERCC_00154.1	0	2	4	7	2	4	1	0	15	17	20	10	6	7	8	7	3	6	3	4	0	6	8	6
Negative	NEG_G(0)	NEG_G(0)	ERCC_00144.1	0	2	3	7	2	1	4	0	11	7	11	5	2	8	7	3	2	6	3	5	3	6	4	8
Negative	NEG_F(0)	NEG_F(0)	ERCC_00126.1	0	10	11	9	3	11	11	2	19	14	19	16	12	13	13	14	11	12	24	23	12	21	13	24
Negative	NEG_B(0)	NEG_B(0)	ERCC_00041.1	0	3	5	0	7	10	6	0	10	9	12	5	3	14	9	11	4	5	7	4	8	9	5	15
