# Supplementary material for: Hairy cell leukemia: a specific 17-gene expression signature points to new targets for therapy
Source: J Cancer Res Clin Oncol. 2022 Apr 27;148(8):2013–22. doi: 10.1007/s00432-022-04010-4 (PMC9293816; doi:10.1007/s00432-022-04010-4)
Supplement: Supplementary file 4 — Supplementary file4 Table S3: 137 Genes expressed preferentially in normal B cells. Comparing expression values of the 290 genes between normal B cell and nMNC cell samples, 137 genes were found to fulfill the criteria of preferential expression in normal B cells (expression level 3 20 counts, a 3 2-fold change difference in expression compared to nMNC samples, and a corrected p-value £0.05). (XLSX 11 kb) [file 432_2022_4010_MOESM4_ESM.xlsx]

## Sheet: Sheet1
Table S3: Genes expressed preferentially in normal B cells
Gene	Fold change	p-Value
	(ln2)	benjamini
IL6	6.8	0.01
BLNK	6.7	0.00018
POU2AF1	6.2	1.7e-05
DMD	6.2	2.7e-05
FCRL2/ SPAP1	6.2	0.00021
CD200	6	2.5e-05
TNFRSF13B/ TACI/ CD267	5.9	3.4e-05
FCER2/ CD23	5.9	3.6e-05
PAX5	5.6	2e-07
PKIG	5.6	1.2e-05
CD19	5.3	4.8e-07
CXCR5	5.3	0.00031
CD269/ TNFRSF17/ BCMA	5.1	3.7e-05
FILIP1L	5.1	0.0024
MS4A1/ CD20	5	8.4e-06
CD22	4.9	2e-07
BANK1	4.9	4.8e-07
CD79A	4.9	4.8e-07
BLK	4.9	1.8e-06
FCRL4/ IRTA1	4.9	6.3e-05
MYBL2	4.9	0.018
EBF1	4.8	2.5e-05
CCND1	4.8	0.014
TCL1A	4.7	0.033
BAFF-R/ TNFRSF13C/ CD268	4.6	4.9e-06
IGHM	4.6	6.5e-06
CD79B	4.6	0.015
IGHD	4.5	7.5e-07
WNT3	4.4	0.01
CD40/ TNFRSF5	4.3	2.7e-05
VPREB3	4.2	0.0064
JAM3/ JAM-C	4.1	0.00072
CD83	4	0.0016
CD70/ CD27 ligand	4	0.004
TIMP4	4	0.04
CD69	3.8	1.5e-05
FZD3	3.7	0.0029
BACH2	3.6	8.7e-05
HDAC9/ KIAA0744	3.6	0.00011
TRAF4	3.5	0.0006
RAGE/ MOK	3.5	0.0023
BUB1B	3.5	0.011
LDOC1	3.4	0.00033
CIITA	3.3	0.00018
kappa	3.2	7.4e-05
IGFBP4	3.2	0.0018
IL24/ MDA-7	3.2	0.0078
PAFAH1B3	3.1	0.0022
MEF2C	3.1	0.0024
SETMAR	3.1	0.0067
EPHB6_all	3.1	0.011
DNMBP/ KIAA1010	3.1	0.011
lambda	3	0.00019
ADAM28/ MDC-L	3	0.0002
AICDA	3	0.0044
RECK	2.9	0.0018
ST14	2.9	0.0084
LGMN	2.9	0.023
CNN3	2.8	0.023
CD180	2.7	3.5e-05
COL9A2	2.7	0.022
EPB41L2	2.6	4.4e-06
MYC	2.6	3.8e-05
ACY3	2.6	0.0071
BIRC 3	2.5	0.00019
BCL2	2.5	0.014
CHIT1	2.5	0.033
TTN	2.4	8.7e-05
SFMBT1	2.3	0.00079
EPHB6	2.3	0.015
MCPH1	2.2	0.0031
MUM1	2.2	0.015
HLA-DMA	2.1	1.5e-06
NREP	2.1	0.00037
IRF4	2.1	0.036
IL4R/ CD124	2	5.2e-06
CD24	2	0.00079
REL	2	0.0018
FCGR2B/ CD32	2	0.01
JUN	2	0.014
CCDC50/ C3orf6	2	0.027
CARD11	1.9	5.7e-05
IGHG1 to 4	1.8	0.018
ILF1/ FOXK2	1.8	0.032
CD74	1.7	3.6e-05
BTK	1.7	0.024
CD81	1.6	0.0006
P2RY10	1.6	0.0061
TACC3	1.6	0.013
ZNF3	1.5	0.0049
CXCR4/ SDF-1R	1.5	0.0054
EIF3B	1.4	0.00093
MTA3	1.4	0.0038
RRM2B	1.3	3.6e-05
TBP	1.3	0.00025
UCP2	1.3	0.0019
ATR MEC1	1.3	0.003
TERC	1.3	0.013
RPS23	1.3	0.019
PRKCB/ PKC beta	1.2	0.0022
AKAP13	1.2	0.0079
MAP3K1/ MEKK1	1.2	0.0088
KLF11/ TIEG2	1.2	0.022
NSA2 TINP1 DBA.44	1.2	0.024
RNGTT	1.1	0.0034
MALT1	1	0.002
SYK	1	0.02
