# Supplementary material for: Hairy cell leukemia: a specific 17-gene expression signature points to new targets for therapy
Source: J Cancer Res Clin Oncol. 2022 Apr 27;148(8):2013–22. doi: 10.1007/s00432-022-04010-4 (PMC9293816; doi:10.1007/s00432-022-04010-4)
Supplement: Supplementary file 6 — Supplementary file6 Table S5: List of enrich ontology process involved in overexpressed and underexpressed genes in the 13 HCL samples. (Cf Xlsx file) (XLSX 17 kb) [file 432_2022_4010_MOESM6_ESM.xlsx]

## Sheet: Sheet 1
Table S5: List of genes gene according to ontology enrichment
a: genes overexpressed in HCL
Set		Overlap	Adjusted P-value	Genes
HCL vs nMNC	B cell activation (GO:0042113)	10/73	1.72067e-10	CD79B;CD79A;CD40;MEF2C;BANK1;BLNK;BTK;MS4A1;HDAC9;AICDA
HCL vs nMNC	B cell receptor signaling pathway (GO:0050853)	9/104	1.25124e-07	BLK;CD79B;IGHM;CD79A;MEF2C;SYK;CD19;IGHD;BTK
HCL vs nMNC	lymphocyte differentiation (GO:0030098)	6/73	0.000227234	BLK;CD79B;CD79A;BLNK;HDAC9;AICDA
HCL vs nMNC	antigen receptor-mediated signaling pathway (GO:0050851)	9/257	0.000180836	BLK;CD79B;IGHM;CD79A;MEF2C;SYK;CD19;IGHD;BTK
HCL vs nMNC	B cell differentiation (GO:0030183)	5/52	0.000730742	CD79B;CD79A;BLNK;HDAC9;AICDA
HCL vs nMNC	B cell proliferation (GO:0042100)	4/29	0.0019304	CD79A;CD40;MEF2C;MS4A1
HCL vs nMNC	positive regulation of B cell activation (GO:0050871)	6/119	0.00176715	IGHM;CD74;MEF2C;SYK;IGHD;BTK
HCL vs nMNC	lymphocyte proliferation (GO:0046651)	4/36	0.00352994	CD79A;CD40;MEF2C;MS4A1
HCL vs nMNC	regulation of vascular endothelial cell proliferation (GO:1905562)	3/12	0.00400212	MEF2C;FGF2;FGFR1
HCL vs nMNC	positive regulation of blood vessel endothelial cell migration (GO:0043536)	4/45	0.00698797	CD40;FGF2;HDAC9;FGFR1
HCL vs nMNC	inflammatory response (GO:0006954)	7/252	0.00803852	CD40;SYK;IL2RA;CD180;BLNK;FCGR2B;HDAC9
HCL vs nMNC	regulation of kinase activity (GO:0043549)	5/101	0.00821066	EPHB6;CD74;ROR1;TTN;FGFR1
HCL vs nMNC	regulation of blood vessel endothelial cell migration (GO:0043535)	4/50	0.00820805	CD40;MEF2C;FGF2;FGFR1
HCL vs nMNC	positive regulation of protein serine/threonine kinase activity (GO:0071902)	5/118	0.0148999	CD40;TCL1A;CCND1;FGF2;FGFR1
HCL vs nMNC	negative regulation of cell cycle arrest (GO:0071157)	3/21	0.0142165	CCND1;CDK4;SETMAR
HCL vs nMNC	regulation of MAPK cascade (GO:0043408)	6/203	0.0162541	EPHB6;CD74;CD40;SYK;ROR1;FGFR1
HCL vs nMNC	positive regulation of protein phosphorylation (GO:0001934)	8/412	0.0164463	EPHB6;CD74;CD40;TCL1A;CCND1;BANK1;ROR1;FGFR1
HCL vs nMNC	positive regulation of phosphorylation (GO:0042327)	6/208	0.0165392	EPHB6;CD74;CD40;CCND1;ROR1;FGFR1
HCL vs nMNC	peptidyl-tyrosine phosphorylation (GO:0018108)	4/79	0.0341428	BLK;SYK;BTK;FGFR1
HCL vs nMNC	regulation of ERK1 and ERK2 cascade (GO:0070372)	6/247	0.0382664	EPHB6;CD74;SYK;ROR1;FGF2;FGFR1
HCL vs nMNC	regulation of immune response (GO:0050776)	6/251	0.0397677	CD40;SYK;CD19;FCGR2B;LAIR1;CD200
HCL vs nMNC	regulation of endothelial cell chemotaxis to fibroblast growth factor (GO:2000544)	2/7	0.0479506	FGF2;FGFR1
HCL vs nB	positive regulation of protein serine/threonine kinase activity (GO:0071902)	6/118	0.000267247	CCND3;CCND2;CCND1;FLT3;FGF2;FGFR1
HCL vs nB	extracellular matrix organization (GO:0030198)	7/229	0.000307431	ITGB2;ITGAX;ITGAE;TIMP1;TGFBI;FGF2;RECK
HCL vs nB	positive regulation of cellular process (GO:0048522)	9/519	0.0003278	DPP4;CCND2;CCND1;FLT3;TIMP1;FCGR2B;FGF2;SORL1;FGFR1
HCL vs nB	regulation of MAP kinase activity (GO:0043405)	5/87	0.000518091	FLT3;GSTP1;FGF2;SORL1;FGFR1
HCL vs nB	positive regulation of phosphorylation (GO:0042327)	6/208	0.00151629	CCND3;CCND2;CCND1;FLT3;CDK2AP1;FGFR1
HCL vs nB	cellular defense response (GO:0006968)	4/56	0.00230065	SPN;ITK;CD19;MNDA
HCL vs nB	regulation of protein phosphorylation (GO:0001932)	6/261	0.00401645	CCND3;CCND2;CCND1;ITGB2;CDK2AP1;TTN
HCL vs nB	cytokine-mediated signaling pathway (GO:0019221)	8/633	0.00678746	ANXA1;CCND1;FLT3;EBI3;ITGB2;ITGAX;TIMP1;FGF2
HCL vs nB	peptidyl-tyrosine phosphorylation (GO:0018108)	4/79	0.00609796	ITK;ZAP70;FLT3;FGFR1
HCL vs nB	cellular response to cytokine stimulus (GO:0071345)	7/456	0.00603896	ANXA1;CCND1;FLT3;ITGB2;ITGAX;TIMP1;FGF2
HCL vs nB	positive regulation of cyclin-dependent protein kinase activity (GO:1904031)	3/26	0.00576004	CCND3;CCND2;CCND1
HCL vs nB	negative regulation of lymphocyte proliferation (GO:0050672)	3/29	0.00739385	SPN;MNDA;FCGR2B
HCL vs nB	positive regulation of phospholipase C activity (GO:0010863)	3/30	0.00757435	ITK;FGF2;FGFR1
HCL vs nB	positive regulation of cyclin-dependent protein serine/threonine kinase activity (GO:0045737)	3/30	0.00703332	CCND3;CCND2;CCND1
HCL vs nB	regulation of cell proliferation (GO:0042127)	8/740	0.0111485	DPP4;ITK;ZAP70;CCND2;FLT3;TIMP1;FGF2;FGFR1
HCL vs nB	negative regulation of acute inflammatory response (GO:0002674)	2/6	0.0141701	GSTP1;FCGR2B
HCL vs nB	granulocyte migration (GO:0097530)	2/7	0.0186507	ANXA1;ITGB2
HCL vs nB	regulation of endothelial cell chemotaxis to fibroblast growth factor (GO:2000544)	2/7	0.0176146	FGF2;FGFR1
HCL vs nB	positive regulation of blood vessel endothelial cell migration (GO:0043536)	3/45	0.0177903	ANXA1;FGF2;FGFR1
HCL vs nB	positive regulation of protein phosphorylation (GO:0001934)	6/412	0.0183948	CCND3;CCND2;CCND1;FLT3;CDK2AP1;FGFR1
HCL vs nB	positive regulation of cell proliferation (GO:0008284)	6/424	0.0205232	DPP4;CCND2;FLT3;TIMP1;FGF2;FGFR1
HCL vs nB	peptidyl-tyrosine modification (GO:0018212)	3/51	0.022387	ZAP70;FLT3;FGFR1
HCL vs nB	positive regulation of vascular endothelial cell proliferation (GO:1905564)	2/9	0.0235801	FGF2;FGFR1
HCL vs nB	regulation of phospholipase C activity (GO:1900274)	2/10	0.028216	FGF2;FGFR1
HCL vs nB	negative regulation of B cell proliferation (GO:0030889)	2/10	0.0270874	MNDA;FCGR2B
HCL vs nB	positive regulation of superoxide anion generation (GO:0032930)	2/11	0.0317985	GSTP1;ITGB2
HCL vs nB	positive regulation of protein modification process (GO:0031401)	4/163	0.0345529	CCND3;CCND2;CCND1;CDK2AP1
HCL vs nB	regulation of vascular endothelial cell proliferation (GO:1905562)	2/12	0.0353938	FGF2;FGFR1
HCL vs nB	regulation of cyclin-dependent protein serine/threonine kinase activity (GO:0000079)	3/67	0.038326	CCND3;CCND2;CCND1
HCL vs nB	regulation of superoxide anion generation (GO:0032928)	2/13	0.0389975	GSTP1;ITGB2
HCL vs nB	positive regulation of endothelial cell chemotaxis (GO:2001028)	2/13	0.0377395	FGF2;FGFR1
HCL vs nB	protein autophosphorylation (GO:0046777)	4/175	0.0382611	ITK;ZAP70;FLT3;FGFR1
HCL vs nB	B cell activation (GO:0042113)	3/73	0.0434149	ZAP70;FLT3;AICDA
HCL vs nB	lymphocyte differentiation (GO:0030098)	3/73	0.042138	ZAP70;FLT3;AICDA
b: underexpressed genes
Set	Term	Overlap	Adjusted P-value	Genes
HCL vs nB	cytokine-mediated signaling pathway (GO:0019221)	20/633	2.31095e-09	CDKN1A;CD40;IL4R;TNFRSF13B;CD70;IL24;TNFRSF13C;FOS;IL6;BCL6;IRF4;MYC;IL1B;ALOX5;PIM1;TNFRSF17;LTB;JUNB;BIRC2;BIRC3
HCL vs nB	cellular response to cytokine stimulus (GO:0071345)	15/456	8.11839e-07	CDKN1A;IL4R;MME;IL24;CXCR4;FOS;ZFP36;IL6;BCL6;IRF4;MYC;IL1B;ALOX5;PIM1;JUNB
HCL vs nB	regulation of B cell receptor signaling pathway (GO:0050855)	5/17	9.1422e-06	BLK;LYN;PRKCB;PAX5;GCSAM
HCL vs nB	tumor necrosis factor-mediated signaling pathway (GO:0033209)	8/123	4.15346e-05	CD40;TNFRSF13B;CD70;TNFRSF17;TNFRSF13C;LTB;BIRC2;BIRC3
HCL vs nB	cellular response to tumor necrosis factor (GO:0071356)	9/194	8.25135e-05	CD40;ZFP36;TNFRSF13B;CD70;TNFRSF17;TNFRSF13C;LTB;BIRC2;BIRC3
HCL vs nB	regulation of antigen receptor-mediated signaling pathway (GO:0050854)	4/12	9.74904e-05	BLK;LYN;PAX5;GCSAM
HCL vs nB	regulation of I-kappaB kinase/NF-kappaB signaling (GO:0043122)	9/204	9.05709e-05	CD40;PRKCB;IL1B;REL;TNFAIP3;BCL10;NLRP1;BIRC2;BIRC3
HCL vs nB	response to molecule of bacterial origin (GO:0002237)	7/98	8.258e-05	CD40;JUN;IL6;TNFAIP3;BCL10;CD24;JUNB
HCL vs nB	regulation of cell differentiation (GO:0045595)	7/121	0.000311272	JUN;BCL6;PRKCB;SPOCK2;CD24;JUNB;BIRC2
HCL vs nB	regulation of B cell proliferation (GO:0030888)	5/43	0.000393361	LYN;TNFRSF13B;TFRC;CD81;CD38
HCL vs nB	regulation of transcription from RNA polymerase II promoter (GO:0006357)	20/1478	0.000464703	KLF11;CDKN1A;CD40;JUN;CD81;PRKCB;EBF1;FOS;ZFP36;IL6;BCL6;IRF4;MYC;POU2AF1;MXI1;REL;MYBL2;CRYM;JUNB;MCPH1
HCL vs nB	regulation of cell proliferation (GO:0042127)	14/740	0.000531539	BLK;LYN;KLF11;CDKN1A;CD40;JUN;CD81;IL6;BCL6;MYC;IL1B;MXI1;JUNB;BIRC2
HCL vs nB	positive regulation of I-kappaB kinase/NF-kappaB signaling (GO:0043123)	7/163	0.00158861	CD40;PRKCB;IL1B;REL;BCL10;BIRC2;BIRC3
HCL vs nB	regulation of response to external stimulus (GO:0032101)	6/107	0.00161734	BCL6;TNFAIP3;CXCR4;NLRP1;BIRC2;BIRC3
HCL vs nB	negative regulation of homeostatic process (GO:0032845)	4/28	0.00153649	ZFP36;IL6;TNFAIP3;BCL10
HCL vs nB	B cell homeostasis (GO:0001782)	3/9	0.00162259	LYN;TNFRSF13B;TNFAIP3
HCL vs nB	inflammatory response (GO:0006954)	8/252	0.00226206	LYN;CD40;IL6;IL1B;REL;CXCR4;FOS;SIGLEC1
HCL vs nB	positive regulation of lymphocyte proliferation (GO:0050671)	5/71	0.00270845	IL6;TFRC;CD81;IL1B;CD38
HCL vs nB	regulation of defense response (GO:0031347)	5/75	0.00335922	BCL6;TNFAIP3;NLRP1;BIRC2;BIRC3
HCL vs nB	regulation of interleukin-2 biosynthetic process (GO:0045076)	3/12	0.0033704	ZFP36;IRF4;IL1B
HCL vs nB	response to cytokine (GO:0034097)	6/138	0.0046467	JUN;MME;REL;CXCR4;JUNB;TIMP4
HCL vs nB	positive regulation of cytokine biosynthetic process (GO:0042108)	4/40	0.00450869	IRF4;IL1B;BCL10;LTB
HCL vs nB	cellular response to lipopolysaccharide (GO:0071222)	5/91	0.00711322	LYN;ZFP36;IL6;IL1B;TNFAIP3
HCL vs nB	positive regulation of transcription, DNA-templated (GO:0045893)	15/1120	0.00693231	CD40;JUN;CD81;EBF1;FOS;BCL10;IL6;IRF4;MYC;IL1B;POU2AF1;REL;CD38;MYBL2;JUNB
HCL vs nB	response to lipopolysaccharide (GO:0032496)	6/155	0.00751763	CD40;ZFP36;JUN;IL6;TNFAIP3;JUNB
HCL vs nB	negative regulation of B cell activation (GO:0050869)	3/17	0.00789877	LYN;TNFRSF13B;TNFAIP3
HCL vs nB	cellular response to mechanical stimulus (GO:0071260)	4/48	0.00763429	CD40;MAP3K1;IL1B;BCL10
HCL vs nB	regulation of immune response (GO:0050776)	7/251	0.0119738	LYN;CD40;BCL6;CD81;IRF4;BIRC2;BIRC3
HCL vs nB	negative regulation of transcription from RNA polymerase II promoter (GO:0000122)	10/565	0.0146673	KLF11;ZFP36;JUN;BCL6;MYC;MXI1;REL;CRYM;JUNB;MCPH1
HCL vs nB	regulation of apoptotic process (GO:0042981)	12/815	0.0154982	KLF11;CD40;JUN;IL6;MAP3K1;BCL6;MYC;PIM1;CD38;BCL10;BIRC2;BIRC3
HCL vs nB	negative regulation of cell proliferation (GO:0008285)	8/363	0.0166749	LYN;KLF11;CDKN1A;IL6;MYC;IL1B;MXI1;TNFAIP3
HCL vs nB	positive regulation of T cell proliferation (GO:0042102)	4/61	0.0166081	IL6;TFRC;IL1B;CD24
HCL vs nB	cellular response to oxygen-containing compound (GO:1901701)	7/274	0.0175649	LYN;ZFP36;JUN;IL6;TNFAIP3;FOS;WNT3
HCL vs nB	positive regulation of transcription from RNA polymerase II promoter (GO:0045944)	12/848	0.0198709	CD40;JUN;IL6;CD81;IRF4;MYC;POU2AF1;EBF1;REL;MYBL2;FOS;JUNB
HCL vs nB	cellular response to reactive oxygen species (GO:0034614)	4/65	0.0194628	JUN;IL6;TNFAIP3;FOS
HCL vs nB	cellular response to UV (GO:0034644)	4/67	0.0212925	CDKN1A;MME;MYC;ATR
HCL vs nB	regulation of endopeptidase activity (GO:0052548)	4/68	0.0219453	SPOCK2;TIMP4;BIRC2;BIRC3
HCL vs nB	positive regulation of nucleic acid-templated transcription (GO:1903508)	9/502	0.0235918	JUN;IL6;IRF4;MYC;IL1B;CD38;MYBL2;FOS;BCL10
HCL vs nB	cellular response to organic substance (GO:0071310)	5/133	0.0254387	JUN;MME;IL1B;CXCR4;JUNB
HCL vs nB	regulation of cell cycle (GO:0051726)	6/215	0.028457	JUN;MAP3K1;PIM1;MYBL2;JUNB;BIRC2
HCL vs nB	cellular response to drug (GO:0035690)	3/30	0.0288068	TFRC;MYC;IL1B
HCL vs nB	positive regulation of B cell proliferation (GO:0030890)	3/30	0.0281209	TFRC;CD81;CD38
HCL vs nB	T-helper 17 cell lineage commitment (GO:0072540)	2/6	0.027835	IL6;IRF4
HCL vs nB	negative regulation of necroptotic process (GO:0060546)	2/6	0.0272024	BIRC2;BIRC3
HCL vs nB	negative regulation of bone resorption (GO:0045779)	2/6	0.0265979	IL6;TNFAIP3
HCL vs nB	negative regulation of B cell apoptotic process (GO:0002903)	2/7	0.036333	BCL6;BCL10
HCL vs nB	negative regulation of necrotic cell death (GO:0060547)	2/7	0.03556	BIRC2;BIRC3
HCL vs nB	negative regulation of transcription, DNA-templated (GO:0045892)	11/813	0.0402924	KLF11;ZFP36;JUN;BCL6;MYC;MXI1;REL;CD38;CRYM;JUNB;MCPH1
HCL vs nB	toll-like receptor signaling pathway (GO:0002224)	4/86	0.0409198	MAP3K1;BCL10;BIRC2;BIRC3
HCL vs nB	regulation of MAP kinase activity (GO:0043405)	4/87	0.0419071	LYN;CD40;IL1B;CD24
HCL vs nB	T-helper 17 cell differentiation (GO:0072539)	2/8	0.0435813	IL6;IRF4
HCL vs nB	negative regulation of toll-like receptor 4 signaling pathway (GO:0034144)	2/8	0.0427432	LYN;TNFAIP3
HCL vs nB	positive regulation of interleukin-2 biosynthetic process (GO:0045086)	2/8	0.0419367	IRF4;IL1B
HCL vs nB	negative regulation of bone remodeling (GO:0046851)	2/8	0.0411601	IL6;TNFAIP3
HCL vs nB	cellular response to UV-B (GO:0071493)	2/8	0.0404117	CDKN1A;MME
HCL vs nB	T-helper cell lineage commitment (GO:0002295)	2/8	0.0396901	IL6;IRF4
HCL vs nB	regulation of toll-like receptor 2 signaling pathway (GO:0034135)	2/8	0.0389938	LYN;TNFAIP3
HCL vs nB	regulation of cytokine-mediated signaling pathway (GO:0001959)	4/90	0.0410971	TNFAIP3;CD24;BIRC2;BIRC3
HCL vs nB	regulation of transcription, DNA-templated (GO:0006355)	16/1598	0.0443095	KLF11;CDKN1A;JUN;PRKCB;FOS;ZNF3;BCL10;BACH2;IL6;BCL6;IRF4;MYC;IL1B;CD38;MYBL2;JUNB
HCL vs nB	regulation of inflammatory response (GO:0050727)	5/166	0.0458976	BCL6;TNFAIP3;NLRP1;BIRC2;BIRC3
